# Supplementary material for: Electrospun Nanofiber Membrane for Cultured Corneal Endothelial Cell Transplantation
Source: Bioengineering (Basel). 2024 Jan 5;11(1):54. doi: 10.3390/bioengineering11010054 (PMC10813262; doi:10.3390/bioengineering11010054)
Supplement: Supplementary file 1 [file bioengineering-11-00054-s001.zip]

Archive with 1 entries (1 files):
- bioengineering-2788879-supplementary.pdf
